# Supplementary material for: Combined abdominal heterotopic heart and aorta transplant model in mice
Source: PLoS One. 2020 Jun 22;15(6):e0230649. doi: 10.1371/journal.pone.0230649 (PMC7307752; doi:10.1371/journal.pone.0230649)
Supplement: S1 Data — (XLSX) [file pone.0230649.s001.xlsx]

## Sheet: Sheet1
	Time spent for each procedure (min)
Animal No.	Heart harvest	Aorta harvest	Recipient preperation	Anastomosis	Total ischemic time
1	12	8	10	40	70
2	10	9	8	42	69
3	13	10	9	42	74
4	11	8	10	40	69
5	12	9	11	38	70
6	14	9	8	39	70
7	12	10	8	39	69
8	11	8	11	40	70
9	10	7	10	43	70
10	10	10	9	40	69
11	13	9	9	41	72
12	10	8	9	43	70
13	10	8	8	44	70
14	11	9	8	41	69
15	12	10	9	40	71
16	12	9	9	41	71
17	10	8	8	42	68
18	12	8	9	40	69
19	11	7	10	42	70
20	13	9	9	41	72
21	12	8	8	40	68
22	12	8	8	42	70
23	11	9	8	40	68
24	10	8	9	41	68
25	12	7	10	41	70
26	13	8	9	42	72
27	12	8	8	40	68
28	11	8	8	40	67
29	10	9	8	40	67
30	11	7	8	39	65
mean	11.4333	8.43333	8.86667	40.7667	69.5
SD	1.13512	0.897634	0.937102	1.35655	1.77628
median	11.5	8	9	40.5	70
min	10	7	8	38	65
max	14	10	11	44	74
